# Supplementary material for: Impact of the Substitution Pattern at the Basic Center and Geometry of the Amine Fragment on 5-HT6 and D3R Affinity in the 1H-Pyrrolo[3,2-c]quinoline Series
Source: Molecules. 2023 Jan 21;28(3):1096. doi: 10.3390/molecules28031096 (PMC9920808; doi:10.3390/molecules28031096)
Supplement: Supplementary file 1 [file molecules-28-01096-s001.zip]

Archive with 1 entries (1 files):
- molecules-2140092-supplementary.pdf
